# Supplementary material for: Is there a shift from cardiovascular to cancer death in lipid-lowering trials? A systematic review and meta-analysis
Source: PLoS One. 2024 Feb 8;19(2):e0297852. doi: 10.1371/journal.pone.0297852 (PMC10852259; doi:10.1371/journal.pone.0297852)
Supplement: S1 Dataset — (XLS) [file pone.0297852.s003.xls]

## Sheet: Sheet1
id	study name	Prevention strategy	Intervention	only Statin	Control	Age range	Mean age	Mean age ≥ or <65 years	Mean age ≥ or <70 years	Pts ≥75 years in %	Age ≥75 years ≥ or <10%	Age ≥75 years ≥ or <15%	Age ≥75 years ≥ or <20%	Number of participants	CV death in intervention group	Number of participants in intervention group	CV death in control group	Number of participants in control group	Cancer death in intervention group	Cancer death in control group	Followup in years	AllCause death in intervention group	AllCause death in control group	Death from cause other than cancer or CV in intervention group	Death from cause other than cancer or CV in control group	risk of bias	Premature end	In- or exclusion of cancer patients at BL	In- or exclusion of cancer patients at BL	ProportionCancerS	ProportionCancerC	Overall participants - death from CV cause in intervention group	Overall participants - death from CV cause in control group	Overall participants - death from cancer in intervention group	Overall participants - death from cancer in control group	Overall participants - all cause death in intervention group	Overall participants - all cause death in control group	Overall participants - death from cause other than cancer or CV in intervention	Overall participants - death from cause other than cancer or CV in control group
1	4S	Secondary prevention	20 mg simvastatin	yes	placebo	35-70	58.9	Mean age <60 years	Mean age <70 years	0	<10% aged ≥75 years	<15% aged ≥75 years	<20% aged ≥75 years	4444	136	2221	207	2223	33	35	5.4	182	256	13	14	intermediate risk of bias	yes	cancer at baseline probably excluded	0	0.181319	0.136719	2085	2016	2188	2188	2039	1967	2208	2209
2	WOSCOPS	Primary prevention	40 mg pravastatin	yes	placebo	45-64	55.2	Mean age <60 years	Mean age <70 years	0	<10% aged ≥75 years	<15% aged ≥75 years	<20% aged ≥75 years	6595	50	3302	73	3293	44	49	4.9	106	135	12	13	low risk of bias	no	cancer at baseline probably excluded	0	0.415094	0.362963	3252	3220	3258	3244	3196	3158	3290	3280
3	CARE	Secondary prevention	40 mg pravastatin	yes	placebo	21-75	59	Mean age <60 years	Mean age <70 years	0	<10% aged ≥75 years	<15% aged ≥75 years	<20% aged ≥75 years	4159	112	2081	131	2078	49	45	5	180	196	19	20	low risk of bias	no	cancer at baseline excluded	0	0.272222	0.229592	1969	1947	2032	2033	1901	1882	2062	2058
4	AFCAPS/TexCaps	Primary prevention	20-40mg lovastatin	yes	placebo	45-73	58	Mean age <60 years	Mean age <70 years	0	<10% aged ≥75 years	<15% aged ≥75 years	<20% aged ≥75 years	6605	17	3304	25	3301	48	35	5.2	80	77	15	17	low risk of bias	yes	cancer at baseline probably excluded	0	0.6	0.454545	3287	3276	3256	3266	3224	3224	3289	3284
5	LIPID	Secondary prevention	40mg pravastatin	yes	placebo	31-75	62	Mean age <60 years	Mean age <70 years	0	<10% aged ≥75 years	<15% aged ≥75 years	<20% aged ≥75 years	9014	331	4512	433	4502	128	141	6.1	498	633	39	59	low risk of bias	no	inclusion or exclusion of cancer at basline not known	3	0.257028	0.222749	4181	4069	4384	4361	4014	3869	4473	4443
6	GISSI-P	Secondary prevention	20mg pravastatin	yes	no treatment	x	59.9	Mean age <60 years	Mean age <70 years	5.2	<10% aged ≥75 years	<15% aged ≥75 years	<20% aged ≥75 years	4271	52	2138	65	2133	7	14	2.03	72	88	13	9	high risk of bias	yes	cancer at baseline excluded	0	0.0972222	0.159091	2086	2068	2131	2119	2066	2045	2125	2124
7	HPS	Primary and secondary prevention	40mg Simvastatin	yes	placebo	40-80				2.1	<10% aged ≥75 years	<15% aged ≥75 years	<20% aged ≥75 years	20536	781	10269	937	10267	359	345	5	1328	1507	188	225	intermediate risk of bias	no	cancer at baseline excluded	0	0.270331	0.228932	9488	9330	9910	9922	8941	8760	10081	10042
8	LIPS	Secondary prevention	Fluvastatin 80mg	yes	placebo	18-80	69	Mean age >= 65 years	Mean age <70 years	4.1	<10% aged ≥75 years	<15% aged ≥75 years	<20% aged ≥75 years	1677	15	844	25	833	14	18	3.9	36	49	7	6	low risk of bias	no	cancer at baseline excluded	0	0.388889	0.367347	829	808	830	815	808	784	837	827
9	PROSPER	Primary and secondary prevention	40mg Prvastatin	yes	placebo	70-82	75.3	Mean age >= 65 years	Mean age ≥70 years	40.6	≥10% aged ≥75 years	≥15% aged ≥75 years	≥20% aged ≥75 years	5804	135	2891	157	2913	115	91	3.2	298	306	48	58	low risk of bias	no	cancer at baseline excluded	0	0.385906	0.297386	2756	2756	2776	2822	2593	2607	2843	2855
10	ALERT	Primary and secondary prevention	40mg Fluvastatin	yes	placebo	30-75	48.9	Mean age <60 years	Mean age <70 years	0	<10% aged ≥75 years	<15% aged ≥75 years	<20% aged ≥75 years	2102	66	1050	73	1052	37	33	5.1	143	138	40	32	low risk of bias	no	cancer at baseline included	1	0.258741	0.23913	984	979	1013	1019	907	914	1010	1020
11	ASCOT-LLA	Primary and secondary prevention	10mg Atorvastatin	yes	placebo	40-79	63.1	Mean age <60 years	Mean age <70 years	8.7	<10% aged ≥75 years	<15% aged ≥75 years	<20% aged ≥75 years	10305	74	5168	82	5137	81	87	3.3	185	212	30	43	low risk of bias	no	cancer at baseline probably excluded	0	0.437838	0.410377	5094	5055	5087	5050	4983	4925	5138	5094
12	4D	Primary and secondary prevention	20mg Atorvastatin	yes	placebo	18-80	65.7	Mean age >= 65 years	Mean age <70 years	11.7	≥10% aged ≥75 years	<15% aged ≥75 years	<20% aged ≥75 years	1255	148	619	162	636	17	19	3.96	297	320	132	139	low risk of bias	no	cancer at baseline probably excluded	0	0.0572391	0.059375	471	474	602	617	322	316	487	497
13	CARDS	Primary prevention	10mg Atorvastatin	yes	placebo	40-75	61.7	Mean age <60 years	Mean age <70 years	1.5	<10% aged ≥75 years	<15% aged ≥75 years	<20% aged ≥75 years	2838	25	1428	37	1410	20	30	3.9	61	82	16	15	intermediate risk of bias	yes	cancer at baseline included	1	0.327869	0.365854	1403	1373	1408	1380	1367	1328	1412	1395
14	ASPEN	Primary and secondary prevention	10mg atorvastatin	yes	placebo	40-75	61.1	Mean age <60 years	Mean age <70 years	0.2	<10% aged ≥75 years	<15% aged ≥75 years	<20% aged ≥75 years	2410	38	1211	37	1199	21	17	4					high risk of bias	no	inclusion or exclusion of cancer at basline not known	3			1173	1162	1190	1182
15	SPARCL	Secondary prevention	80mg Atorvastatin	yes	placebo	≥18	62.7	Mean age <60 years	Mean age <70 years					4731	78	2365	98	2366	57	53	4.9	216	211	81	60	intermediate risk of bias	no	inclusion or exclusion of cancer at basline not known	3	0.263889	0.251185	2287	2268	2308	2313	2149	2155	2284	2306
16	CORONA	Secondary prevention	10mg Rosuvastatin	yes	placebo	60	73.3	Mean age >= 65 years	Mean age ≥70 years	36.7	≥10% aged ≥75 years	≥15% aged ≥75 years	≥20% aged ≥75 years	5011	581	2514	593	2497	52	50	2.7	728	759	95	116	low risk of bias	no	cancer at baseline excluded	0	0.0714286	0.0658762	1933	1904	2462	2447	1786	1738	2419	2381
17	GISSI-HF	Primary and secondary prevention	10mg Rosuvastatin	yes	placebo	≥18	68	Mean age >= 65 years	Mean age <70 years	23.1	≥10% aged ≥75 years	≥15% aged ≥75 years	≥20% aged ≥75 years	4574	478	2285	488	2289	81	75	3.9	657	644	98	81	low risk of bias	no	cancer at baseline probably excluded	0	0.123288	0.11646	1807	1801	2204	2214	1628	1645	2187	2208
18	JUPITER	Primary prevention	20mg Rosuvastatin	yes	placebo	Men >50 and Women>60	66.3	Mean age >= 65 years	Mean age <70 years	12.2	≥10% aged ≥75 years	<15% aged ≥75 years	<20% aged ≥75 years	17802	31	8901	37	8901	35	58	1.9	198	247	132	152	low risk of bias	yes	cancer at baseline excluded	0	0.176768	0.234818	8870	8864	8866	8843	8703	8654	8769	8749
19	AURORA	Primary and secondary prevention	10mg Rosuvastatin	yes	placebo	50-80	64.2	Mean age <60 years	Mean age <70 years	12.1	≥10% aged ≥75 years	<15% aged ≥75 years	<20% aged ≥75 years	2767	324	1389	324	1378	25	27	3.8	636	660	287	309	intermediate risk of bias	no	cancer at baseline excluded	0	0.0393082	0.0409091	1065	1054	1364	1351	753	718	1102	1069
20	HOPE-3	Primary prevention	10mg Rosuvastatin	yes	placebo	≥55y (men), ≥65y (women)	65.8	Mean age >= 65 years	Mean age <70 years	8.6	<10% aged ≥75 years	<15% aged ≥75 years	<20% aged ≥75 years	12705	154	6361	171	6344	108	114	5.6	334	357	72	72	low risk of bias	no	cancer at baseline probably excluded	0	0.323353	0.319328	6207	6173	6253	6230	6027	5987	6289	6272
21	SHARP	Primary and secondary prevention	Simvastatin 20mg + Ezetimibe 10mg	no	Placebo (1. year: 3rd group: Simvastatin 20mg + placebo; rerandomised after 1y)	≥40	62	Mean age <60 years	Mean age <70 years	15	≥10% aged ≥75 years	≥15% aged ≥75 years	<20% aged ≥75 years	9270	361	4650	388	4620	150	128	4.9	1142	1115	631	599	intermediate risk of bias	no	cancer at baseline excluded	0	0.131349	0.114798	4289	4232	4500	4492	3508	3505	4019	4021
22	SEAS	Primary prevention	Simvastatin 40mg + Ezetimibe 10mg	no	placebo	45-85	67.6	Mean age >= 65 years	Mean age <70 years	8.7	<10% aged ≥75 years	<15% aged ≥75 years	<20% aged ≥75 years	1873	47	944	56	929	39	23	4.35	105	100	19	21	intermediate risk of bias	no	cancer at baseline included	1	0.371429	0.23	897	873	905	906	839	829	925	908
23	IMPROVE-IT	Secondary prevention	Simvastatin 40mg + Ezetimibe 10mg VS Simvastatin 40mg + placebo	no	placebo	≥50	63.6	Mean age <60 years	Mean age <70 years	15.4	≥10% aged ≥75 years	≥15% aged ≥75 years	<20% aged ≥75 years	18144	537	9067	538	9077	280	272	6	1215	1231	398	421	intermediate risk of bias	no	inclusion or exclusion of cancer at basline not known	3	0.230453	0.220959	8530	8539	8787	8805	7852	7846	8669	8656
24	MEGA	Primary prevention	Pravastatin 10-20mg (TCL>5.69mmol/l)	yes	diet (pyhsician could prescribe mild hypolipidemic drugs)	40-70	58	Mean age <60 years	Mean age <70 years	0	<10% aged ≥75 years	<15% aged ≥75 years	<20% aged ≥75 years	8214 randomised (7832 analysed)	11	3866	18	3966	29	32	5.3	79	55	39	5	low risk of bias	no	cancer at baseline excluded	0	0.367089	0.581818	3855	3948	3837	3934	3787	3911	3827	3961
25	EWTOPIA 75	Primary prevention	10mg Ezetimib	no	usual care	≥75	80.6	Mean age >= 65 years	Mean age ≥70 years	100	≥10% aged ≥75 years	≥15% aged ≥75 years	≥20% aged ≥75 years	3411 included in analysis, 3796 randomized (-203 because of lack of app.IC and protocol violations)	29	1716	45	1695	38	29	4.1	188	173	121	99	low risk of bias	yes	cancer at baseline excluded	0	0.202128	0.16763	1687	1650	1678	1666	1528	1522	1595	1596
26	ALLHAT-LLT	Primary and secondary prevention	40mg Prvastatin	yes	usual care	≥55	66.4	Mean age >= 65 years	Mean age <70 years	13.7	≥10% aged ≥75 years	<15% aged ≥75 years	<20% aged ≥75 years	10355	295	5170	300	5185	163	148	4.8	631	641	173	193	intermediate risk of bias	no	cancer at baseline probably excluded	0	0.25832	0.230889	4875	4885	5007	5037	4539	4544	4997	4992
27	REPRIEVE*	Primary prevention	pitavastatin calcium 4mg	yes	placebo	40-75	50	Mean age <60 years	Mean age <70 years					7769	12	3888	16	3881	31	27	5.1	116	129	73	86	low risk of bias	yes	cancer at baseline excluded	0	0.267241	0.209302	3876	3865	3857	3854	3772	3752	3815	3795
